# Supplementary material for: Pentoxifylline in COVID-19 and considerations for its research in long COVID
Source: Inflamm Res. 2024 Oct 24;73(12):2057–68. doi: 10.1007/s00011-024-01942-0 (PMC11632036; doi:10.1007/s00011-024-01942-0)
Supplement: Supplementary file 1 — Supplementary file1 (XLSX 457 KB) [file 11_2024_1942_MOESM1_ESM.xlsx]

## Sheet: Table
Study ID (Author,year)	Country	Design	Groups	Sample size	Age in year (mean)	Males n(%)	COVID-19 Details	Intervention	Comparator	Primary	Secondary	Treatment Duration	Conclusion
Eghbali 2023	Iran	RCT Double-blind	Intervention: PTX and colchicine + standard therapy Control: standard therapy	Total: 120 Intervention: 60 Control: 60	Intervention: 61.23 ± 13.13 Control: 65.63 ± 14.21	Intervention: 37 (61.7%) Control: 33 (55%)	Patients over 40 years of age, with moderate and severe COVID-19 symptoms, confirmed by positive RT-PCR, lung CT scan, as well as related clinical signs	PTX (400 mg every 12 hours) and colchicine (0.5 mg daily), in addition to standard therapy	Standard therapy	-Duration of hospitalization -Duration of the fever -Duration of ICU -Mortality	-Multiple clinical markers, including SpO2 -Multiple laboratory markers, including PMN (%), and lymphocyte count	Duration of hospital stay	Compared with standard therapy alone, the co-administration of PTX and colchicine significantly reduced the duration of fever and length of hospital and ICU stays. The two groups had no significant difference in mortality, clinical and laboratory results
Sarhan 2023	Egypt	RCT Open-lable	Intervention: PTX + standard therapy Control: standard therapy	Total: 68 Intervention: 30 Control: 38	Intervention: 63.3 ± 11.75 Control: 65.4 ± 11.87	Intervention:19 (63.3%) Control: 25 (65.8%)	Patients over 18 years old, hospitalized with COVID-19 confirmed by positive RT-PCR and lung CT scan, and admitted to the ICU	PTX (400 mg three times daily, orally) in addition to standard therapy	Standard therapy	-Inflammatory markers: CRP, LDH, IL-6, D-dimer, ferritin, total leukocyte count (TLC), neutrophil-to-leucocyte ratio (NLR)	-Clinical improvement of patients -Duration of hospitalization -Mortality -Safety	7 days	PTX did not exert significant improvements in clinical outcomes, compared with standard therapy alone PTX exerted a favorable impact on CRP and IL-6, with no significant adverse effects
Seirafianpour 2023	Iran	RCT Double-blind	Intervention: PTX + standard therapy Control: standard therapy	Total: 150 Intervention: 50 Control: 100	Intervention: 54 ± 14.32 Control: 64.99 ± 14.96	Intervention: 25 (50%) Control: 71 (71%)	Patients with age range between 18 and 90 years, hospitalized with moderate to severe COVID-19, confirmed by PCR, clinical signs, and laboratory _x000C_findings, and they were not admitted to the ICU	PTX (400 mg three times daily, orally) in addition to standard therapy	Standard therapy	-Inflammatory markers: CRP, LDH, creatine phosphokinase (CPK), erythrocyte sedimentation rate (ESR), platelets (PLT) -Multiple clinical markers, including SO2 -Duration of hospitalization -Mortality -Need for re-hospitalization -CT score for the severity of lung involvement	-	14 days	PTX significantly reduced the mortality rate and length of hospital stay, compared with standard treatment alone PTX also showed a favorable impact on inflammatory biomarkers (CRP, LDH, ESR)
Maldonado 2021	Mexico	Open-label RCT (pilot study)	Intervention: PTX + standard therapy Control: standard therapy	Total: 38 Intervention: 26 Control: 12	Intervention: 55.3 ± 9.2 Control: 62.3 ± 15.3	Intervention:14 (53.8%) Control: 7 (58.3%)	Patients hospitalized with moderate to severe COVID-19, confirmed by PCR, and lung CT	PTX (400 mg three times daily, orally) in addition to standard therapy	Standard therapy	-Inflammatory markers: LDH, lymphocyte count -Duration of hospitalization -Intubation rate -Mortality -Oxygenation parameters	-	Duration of hospital stay	PTX treatment was associated with increased lymphocyte count and decreased LDH levels, although no difference was observed regarding days of hospitalization, mortality, and need for intubation
Azizi 2021	Iran	RCT Double-blind	Intervention: PTX + standard therapy Control: placebo + standard therapy	Total: 72 Intervention: 40 Control: 32	Intervention: 58.45 Control: 59.41	Intervention: 14 (35%) Control: 11 (35%)	Patients over 18 years old with COVID-19 symptoms beginning within the last 14 days, confirmed by RT-PCR or chest CT scan	PTX (400 mg three times daily, orally) in addition to standard therapy	Placebo in addition to standard therapy	Clinical response of patients using an eight-point ordinal scale	-Duration of hospitalization -Intubation rate -ICU admission -Mortality -Inflammatory markers: IL-6, CRP -Oxidative stress markers: LPO and glutathione (GSH) -Safety	14 days	PTX did not show any superiority over placebo in improving the clinical outcomes, although it had a beneficial effect on IL-6 and showed an acceptable safety profile.
Chavarría 2021	Mexico	Non-randomised clinical trial	Group 1: Vit C +PTX + standard therapy Group 2: VIT E+ PTX + standard therapy Group 3: NAC + PTX + standard therapy Group 4: MT + PTX + standard therapy Group 5: PTX + standard therapy All patients were also divided into Moderate and Severe COVID-19 groups	Total: 110 Moderate: 59 Severe: 51	All: 57.9 Moderate: 54 Severe: 62	All: 78 (71%) Moderate: 41 (69%) Severe: 37 (73%)	Patients over 18 years who were admitted to the ICU with moderate and severe pneumonia due to COVID-19 who developed or not septic shock	-PTX: 400 mg every 12 h, orally or by nasogastric tube -Antioxidants: every 12 h, orally or by nasogastric tube	Basiline	-Inflammatory markers: IL-6, CRP, Procalcitonin -Oxidative stress markers: LPO, total antioxidant capacity (TAC), nitrites -Survival scores -Thromboembolism score	-Mortality -Safety	5 days	Antioxidant therapy + PTX improved the survival scores, oxidative, and inflammatory markers PTX only did not show significant changes in oxidative markers, but there was an improvement in inflammatory markers
Wall 2020	the USA	Retrospective cohort	Intervention: Theophylline/ PTX+ standard therapy* Control: standard treatment	Total: 209 Intervention: 58 Control: 151	Intervention: 60 Control: 62	Intervention: 31 (53%) Control: 89 (59%)	Patients over 18 years old with a positive test for COVID-19 and were hospitalized due to pneumonia requiring either a high flow nasal cannula or mechanical ventilation	Patients with a history of asthma or chronic obstructive pulmonary disease were given theophylline, all other patients received PTX (400 mg three times daily, orally)	Standard therapy	CRP and Respiratory Rate Oxygenation (ROX) score levels	-Mortality -Safety	7 days maximum	PTX and theophylline were associated with an increase in ROX score, a decrease in CRP and mortality, with few adverse events
Luévano 2022	Mexico	non-randomized, non-controlled clinical trial (Pilot study)	Steatohepatitis: PTX+ supportive measures + standard therapy* Liver cirrhosis: PTX+ supportive measures + standard therapy*	Total: 51 Steatohepatitis: 25 Liver cirrhosis: 26	Steatohepatitis: 55.64 Liver cirrhosis: 60,84	Steatohepatitis: 7 (28%) Liver cirrhosis: 15 (58%)	Patients with moderate to severe SARS-CoV-2 and chronic liver disease	PTX (400mg) in addition to supportive measures	Basiline	-Clinical markers -laboratory markers, including ferritin, D-dimer, and lymphocytes -Mortality	-	28 days	PTX , in addition to supportive measures, resulted in 100% survival in patients with SARS-CoV-2 and chronic liver disease as well as avoidance of admission to ICU.

## Sheet: Calculations
Normalized Percentage			Search query: "COVID-19"		Search query on PubMed: "Long COVID" OR "post-acute COVID-19" OR "Persistent COVID-19 symptoms" OR "Post-acute sequelae of SARS-CoV-2 "
Year	COVID-19 publications normalized %	Long COVID publications normalized %	Year	Count	Year	Count
2023	19.4165	44.6716	2023	84745	2023	2687
2022	28.7922	37.2569	2022	125666	2022	2241
2021	31.1172	16.8579	2021	135814	2021	1014
2020	20.6741	1.21363	2020	90234	2020	73
For each search, the normalized percentage corresponding to a year is calculated as the publication count in that year divided by the total publication count over the four years (2020–2023).

## Sheet: Cases
Study ID	Case	PTX
Modrzejewska 2024	14.5 years male with bilateral uveitis of the anterior and posterior segments along with vasculitis and optic neuritis associated with SARS-CoV-2 infection	-He received PTX (100 mg) in combination with other medications throughout the course of the disease, which resulted in a reduction in photophobia and a significant improvement in visual acuity
Kelleni 2022	A female in her late seventh decade with multiple risk factors, suffered a syndrome of severe headache, nausea, severe epigastric abdominal pain, confusion and insomnia that could have been attributed to pancreatitis. However, oxygen saturation, CT chest and laboratory investigations showed evidence of severe COVID-19	-She received PTX (400 mg) in addition to standard protocol in day 3 at hospital, and then was continiued at home -At the end of that day the patient has shown significant improvement in her mobility, oral feeding and reported marked improvement of headache and abdominal pai
Nassani 2021	32 years female with refractory cutaneous Crohn disease, developed COVID-19 infection confirmed by RT-PCR.Two weeks after her COVID-19 diagnosis, she developed symptoms of leukocytoclastic vasculitis (LCV), subsequently diagnosed with LCV post-COVID-19	-She recieved PTX in combination with aspirin after being diagnosed with LCV post-COVID-19 -However, her LCV did not improve until she received the first cycle of of intravenous immunoglobulin (IVIG)
Topel 2021	55 years male who was previously discharged owing to COVID-19 pneumonia and was categorized at low-intermediate risk for thromboembolism, admitted with acute onset of lower limb pain and was diagnosed with aortic free-floating thrombus, and got emergency thrombectomy	-He received PTX (600mg) and other medications after being discharged -D-dimer levels were reduced gradually in the first week after surgery and distal pulses were palpable
Toker 2023	39 years female, unvaccinated against COVID-19, developed skin lesions one month after COVID-19 infection confirmed by RT-PCR , and diagnosed with diffuse dermal angiomatosis of the breasts (DDA-B)	-She received PTX (400mg/day) in combination with timolol After being diagnosed with DDA-B -She demonstrated remarkable clinical improvement, including pain reduction, to this combination
Weltman 2021	A previously healthy 51 years male was treated with stereotactic radiosurgery and subsequently developed symptomatic COVID-19 based on PCR along with multiple cranial neurologic deficits, his MRI demonstrated radiation necrosis in the adjacent brainstem	-He received PTX (1200 mg/day) and other medications for radiation necrosis and observed only partial improvement
Valentim 2020	34 years female patient with histologically confirmed livedoid vasculopathy (LV), diagnosed with covid-19 infection confirmed by nasopharyngeal swab test and experienced the recrudescence of LV, four days after the onset of symptoms	-She was receiving PTX (800mg/day) and other medications as her therapeutic scheme for LV - Prednisone was added to the therapeutic scheme after her recrudescence of LV induced by covid-19, and she experienced improvements in her symprotms after 21 days
Case series
Eisa 2023	Two cases (34 years male and 35 years female), had severe alcohol-associated hepatitis complicated by COVID-19	-Both patients received PTX in combination with steroid or Neupogen -Both patients developed multiorgan failure and died
Teixeira 2022	Three cases of acute limb ischemia (27, 44, and 38 years females), had totally recovered from mild covid-19 infection but presented with proinflammatory and thrombotic sequelae	-Only case no.1 received PTX in combination with prednisolone as a 30-day course -she regained normal muscle strength, and had no new ischemic episodes, paresis or paresthesia at a 24-month follow-up
Malinowski 2022	Two cases (45 and 47 years males ), developed spontaneous osteonecrosis of the knee (SONK) shortly after recovering from COVID-19	-Both patients received PTX (400mg/day) in combination with other drugs for managing SONK -Symptoms were subsided completely after the conservative treatment
Surya 2021	Two cases (80 and 54 years females), with acute limb injury (ALI)-complicating COVID-19, with chief complaints of pain at their lower extremity	-PTX (2 × 400 mg) was included in the treatment scheme of both patients. -Case no.1 observed remarkable progress in the clinical appearance after 1-month follow up, whilst case no.2, who had several comorbidities, observed a deteriorated condition and eventually died
Cora 2021	Two cases (74 years female and 53 years male), diagnosed with COVID-19 confirmed by RT-PCR, and developed rare aortic thrombotic events	- Only case no.2 received PTX in addition to his ongoing medical therapy after undergoing embolectomy surgery -The patient developed septic shock and multiorgan failure, and eventually died
Kaneria 2021	A case series of five patients, presented COVID-19 associated thrombotic complications	-Only case no. 3 (63 years male) received PTX in combination with other drugs -He gradually recovered and was discharged after 45 days
Kler 2021	A case series of nine patients with different co-morbidities, developed severe COVID-19 infection	-All cases received PTX in combination with azithromycin and dexamethasone -The combination therapy had shown to be highly effective in controlling the inflammation and viral replication with dose modification
Chandrashekara 2020	A case series of four patients developed post COVID-19 inflammation syndrome involving non-specific inflammation and retinal vasculitis	- Only case no.1 (66 years male) received PTX (400mg) in combination with other drugs -The treatment scheme has contributed to the partial improvement of vision
Espinosa 2020	A case series of four patients with Behçet’s disease (BD) and developed mild COVID-19 infection	-Only case no. 4 (47 years female) received PTX (400 mg/day) as an immunemodulatory treatment for her condition -she was cured and experienced BD flare 15 days after COVID-19 infection, for which she received colchicine

## Sheet:  QA
Study ID	Did the study address a clearly focused issue?	Comment	Was the cohort recruited in an acceptable way?	Comment	Was the exposure accurately measured to minimise bias?	Comment	Was the outcome accurately measured to minimise bias?	Comment	(a) Have the authors identified all important confounding factors?	Comment	(b) Have they taken account of the confounding factors in the design and/or analysis?	Comment	(a) Was the follow up of subjects complete enough?	Comment	(b) Was the follow up of subjects long enough?	Comment	What are the results of this study?	Comment	How precise are the results?	Comment	Do you believe the results?	Comment	Can the results be applied to the local population?	Comment	Do the results of this study fit with other available evidence?	Comment	What are the implications of this study for practice?	Comment
	Yes	The study was conducted among patients with positive test for SARS-COV2 and were hospitalized due to pneumonia. The aim of the study is to detect the beneficial effects of theophylline and pentoxifylline. The coprimary outcomes were a change in C-reactive protein (CRP) and ROX score between groups from day 1 to day 4 of therapy	Yes	The study was representative of covid-19 patients and included those who met the inclusion criteria.	Yes	Objective and validated measurements were used, and all patients classified into exposure groups using the same procedure.	Can't Tell	They used objective and validated measurements. A reliable system has been established to detect all cases (a positive test for SARS-COV2). The measurements were similar in the different groups. No information is reported on blinding.	No	The antiviral regimens, co-administered drugs, and underlying disease were not matched appropriately. For example, theophylline group 8 had asthma and 9 had COPD, while no patients in the control arm had.	No	Potential confounding variables in the sample were addressed using stabilized inverse treatment weights. However, the presence of an unknown confounder(s) cannot be ruled out due to the non-randomized study design.	Can't Tell		No	The follow up period is considered to be short (maximum of 7 days). No information is reported on whether there are patients lost to follow-up or not.		The bottom line results were difference between treated and non-treated groups in terms of CRP levels, ROX score, mortality, and safety.		The CI include zero, indicating a possibility of non-significant results.	No	Bescause this a non randomized clinical trial which is susceptible to bias.	No	PTX dose is not mentioned More than 50% of the active group were on mechanical ventilation COPD and Asthma were reported in the active group	Yes ?			Although not conclusive, we believe this pilot project does not show a signal for harm for theophylline and pentoxifylline treatment and the drugs could be associated with benefits. We feel our findings sup- port the possible consideration of a randomized clinical trial of these treatments to assess the true potential benefits and harms.
Study ID	Domains ROBINSi
	Bias due to confounding	Bias in selection of participants into the study	Bias in classification of interventions	Bias due to deviations from intended interventions	Bias due to missing data	Bias in measurement of outcomes	Bias in selection of the reported result	Overall bias
	NI	Low	Moderate	NI	Low	Moderate	Low	Moderate
